# Supplementary material for: Molecular prosthetics for CFTR designed for anion selectivity outperform amphotericin B in cultured cystic fibrosis airway epithelia
Source: bioRxiv. 2025 Aug 28:2025.08.28.671923. Preprint. [Version 1] doi: 10.1101/2025.08.28.671923 (PMC12407901; doi:10.1101/2025.08.28.671923)
Supplement: Supplement 2 [file media-2.zip]

Archive with 26 entries (26 files):
- Supplementary Data for Figures (FINAL)/Supplementary Data (Extended_Figure 1a-c).xlsx
- Supplementary Data for Figures (FINAL)/Supplementary Data (Extended_Figure 1d).xlsx
- Supplementary Data for Figures (FINAL)/Supplementary Data (Extended_Figure 1e).xlsx
- Supplementary Data for Figures (FINAL)/Supplementary Data (Extended_Figure 1f).xlsx
- Supplementary Data for Figures (FINAL)/Supplementary Data (Extended_Figure_2a).xlsx
- Supplementary Data for Figures (FINAL)/Supplementary Data (Extended_Figure_2b).xlsx
- Supplementary Data for Figures (FINAL)/Supplementary Data (Extended_Figure_2c).xlsx
- Supplementary Data for Figures (FINAL)/Supplementary Data (Extended_Figure_2e).xlsx
- Supplementary Data for Figures (FINAL)/Supplementary Data (Extended_Figure_2f).xlsx
- Supplementary Data for Figures (FINAL)/Supplementary Data (Extended_Figure_2g).xlsx
- Supplementary Data for Figures (FINAL)/Supplementary Data (Fig 1b-e).xlsx
- Supplementary Data for Figures (FINAL)/Supplementary Data (Fig 1g).xlsx
- Supplementary Data for Figures (FINAL)/Supplementary Data (Figure 1f).xlsx
- Supplementary Data for Figures (FINAL)/Supplementary Data (Figure 2a-2b).xlsx
- Supplementary Data for Figures (FINAL)/Supplementary Data (Figure 2c).xlsx
- Supplementary Data for Figures (FINAL)/Supplementary Data (Figure 3a).xlsx
- Supplementary Data for Figures (FINAL)/Supplementary Data (Figure 3b-3c).xlsx
- Supplementary Data for Figures (FINAL)/Supplementary Data (Figure 3e-3f).xlsx
- Supplementary Data for Figures (FINAL)/Supplementary Data (Figure 3g).xlsx
- Supplementary Data for Figures (FINAL)/Supplementary Data (Figure 3h).xlsx
- Supplementary Data for Figures (FINAL)/Supplementary Data (Figure 4b).xlsx
- Supplementary Data for Figures (FINAL)/Supplementary Data (Figure 4c).xlsx
- Supplementary Data for Figures (FINAL)/Supplementary Data (Figure 4d-4e).xlsx
- Supplementary Data for Figures (FINAL)/Supplementary Data (Figure 4f).xlsx
- Supplementary Data for Figures (FINAL)/Supplementary Data (Figure 4g).xlsx
- Supplementary Data for Figures (FINAL)/Supplementary Data (Figure 4h).xlsx
