# Supplementary material for: Molecular prosthetics for CFTR designed for anion selectivity outperform amphotericin B in cultured cystic fibrosis airway epithelia
Source: bioRxiv. 2025 Aug 28:2025.08.28.671923. Preprint. [Version 1] doi: 10.1101/2025.08.28.671923 (PMC12407901; doi:10.1101/2025.08.28.671923)
Supplement: Supplement 2 [file media-2.zip › Supplementary Data for Figures (FINAL)/Supplementary Data (Extended_Figure 1d).xlsx]

## Sheet: Sheet1
Extended Figure 1d
Total Cellular K+ (nmol K+/mg cells)
WT DMSO	Trk DMSO	Trk AmB (0.05uM)	Trk AmB (0.10uM)	Trk AmB-AA (0.05uM)	Trk AmB-AA (0.10uM)	Trk AmB-NAcC (0.10uM)	Trk AmB-NAcC (0.25uM)
459.499	154.835	333.129	56.3623	64.265	38.5903	259.815	300.034
480.034	146.427	312.335	311.571	89.9496	237.829	303.644	318.932
467.139	127.318	246.853	54.7145	74.7478	27.5508	321.797	294.444
