# Supplementary material for: Molecular prosthetics for CFTR designed for anion selectivity outperform amphotericin B in cultured cystic fibrosis airway epithelia
Source: bioRxiv. 2025 Aug 28:2025.08.28.671923. Preprint. [Version 1] doi: 10.1101/2025.08.28.671923 (PMC12407901; doi:10.1101/2025.08.28.671923)
Supplement: Supplement 2 [file media-2.zip › Supplementary Data for Figures (FINAL)/Supplementary Data (Extended_Figure 1e).xlsx]

## Sheet: Sheet1
Extended Data Figure 1e
Total Cellular K+ (nmol K/mg cells)
WT DMSO	Trk DMSO	Trk AmB-NAcC (0.05uM)	Trk AmB-NAcC (0.10uM)	Trk AmB-NAcC (0.25uM)
241.731	106.915	150.587	246.646	373.296
211.881	80.5058	115.893	268.287	316.927
303.231	65.639	147.98	314.374	254.163
291.866	136.223	149.554	231.703	311.514
