# Supplementary material for: Molecular prosthetics for CFTR designed for anion selectivity outperform amphotericin B in cultured cystic fibrosis airway epithelia
Source: bioRxiv. 2025 Aug 28:2025.08.28.671923. Preprint. [Version 1] doi: 10.1101/2025.08.28.671923 (PMC12407901; doi:10.1101/2025.08.28.671923)
Supplement: Supplement 2 [file media-2.zip › Supplementary Data for Figures (FINAL)/Supplementary Data (Figure 1f).xlsx]

## Sheet: Sheet1
Figure 1f - PCl/PNa values
AmB	AmB-NAcC	AmB-AA
0.0557374	0.029463	4.05816
0.166154	0.0632735	4.03038
0.0104614	0.03886	2.44137
0.0161209	0.0339529	5.4815
0.0571697	0.195323	1.73548
	0.0681842	3.1133
	0.0392879	2.53823
		2.97311
