# Supplementary material for: Molecular prosthetics for CFTR designed for anion selectivity outperform amphotericin B in cultured cystic fibrosis airway epithelia
Source: bioRxiv. 2025 Aug 28:2025.08.28.671923. Preprint. [Version 1] doi: 10.1101/2025.08.28.671923 (PMC12407901; doi:10.1101/2025.08.28.671923)
Supplement: Supplement 2 [file media-2.zip › Supplementary Data for Figures (FINAL)/Supplementary Data (Figure 3h).xlsx]

## Sheet: Figure 3h ASL pH
	ASL pH
	Vehicle	C35-OMe-AmB 2µM	AmB 2µM	C2'epiAmB 2µM
	7.28495	6.93048	7.38261	7.52735
	6.73926	6.68401	7.28139	7.32916
	6.90971	6.91876	7.30697	7.35306
	7.0293	6.95555	7.28605	7.35372
	6.96299	6.8494	7.23994	7.26509
	7.04547	7.00675	7.48941	7.28727
	6.99976	7.11298	7.30454	7.40793
	6.94566	6.94738	7.27797	7.30636
