# Supplementary material for: Molecular prosthetics for CFTR designed for anion selectivity outperform amphotericin B in cultured cystic fibrosis airway epithelia
Source: bioRxiv. 2025 Aug 28:2025.08.28.671923. Preprint. [Version 1] doi: 10.1101/2025.08.28.671923 (PMC12407901; doi:10.1101/2025.08.28.671923)
Supplement: Supplement 2 [file media-2.zip › Supplementary Data for Figures (FINAL)/Supplementary Data (Figure 4c).xlsx]

## Sheet: Figure 4c %viability
		Cufi-1 Cells %Viability
		AmB 50μM	AmB-AA 50μM	Epi 50μM
		106.232	62.6356	117.696
		81.1388	47.1415	102.277
		79.3804	42.0107	95.3128
		92.0205	37.7189	93.9018
		81.7962	30.5571	99.8824
		102.87	45.1747	104.302
