# Supplementary material for: Molecular prosthetics for CFTR designed for anion selectivity outperform amphotericin B in cultured cystic fibrosis airway epithelia
Source: bioRxiv. 2025 Aug 28:2025.08.28.671923. Preprint. [Version 1] doi: 10.1101/2025.08.28.671923 (PMC12407901; doi:10.1101/2025.08.28.671923)
Supplement: Supplement 2 [file media-2.zip › Supplementary Data for Figures (FINAL)/Supplementary Data (Figure 4f).xlsx]

## Sheet: Figure 4f - Bicarbonate Efflux
	H14CO3- Efflux
	Vehicle	AmB 2 µM	AmB-AA 2 µM	C2'epiAmB-AA
	0.985075	2.02985	1.48276	1.50459
	1.07463	1.8209	2.31034	1.76147
	0.985075	1.70149	1.68966	1.94495
	0.955224	1.85075	2.24138	1.57798
	1	1.75862	2.12613	1.792
	1.03448	2.27586	2.45045	1.824
	0.931034	2.2069	2.27027	1.344
	1.03448	1.72662	2.66667	1.20229
	0.978417	1.92806	2.1194	0.601156
	1.15108	1.35252	1.73134	1.01734
	1.09353	1.43885	1.97015	1.59538
	0.776978		2.23881	1.45665
	1
	1
	1.31034
	0.689655
	0.972973
	1.00901
	0.936937
	1.08108
	0.80597
	0.895522
	1.49254
	0.80597
	0.954128
	0.954128
	1.02752
	1.06422
	1.248
	1.056
	0.896
	0.8
	0.786127
	0.786127
	1.01734
	1.4104
	0.870588
	0.611765
	0.729412
	1.78824
	0.962963
	0.765432
	1.08642
	1.18519
	0.837209
	0.806202
	1.27132
	1.08527
	0.773333	1.66038	2.10667	1.4375
	0.773333	1.54717	1.97333	1.41667
	1.30667	1.28302	2.08	1.8125
	1.14667	1.98113	2.50667	1.97917
	0.796209	1.21925	2.14218	1.9422
	1.04265	1.73262	2.21801	1.66474
	1.19431	1.94652	1.91469	1.31792
	0.966825	1.49733	1.32701	1.78035
	1.03774
	0.943396
	1.01887
	1
	1.00535
	0.962567
	1.1123
	0.919786
	1.0625
	0.875
	0.875
	1.1875
	1.20231
	0.924855
	1.04046
	0.83237
	0.918919
	1.16216
	0.810811
	1.10811
	0.539877
	0.662577
	1.47239
	1.32515
