# Supplementary material for: Molecular prosthetics for CFTR designed for anion selectivity outperform amphotericin B in cultured cystic fibrosis airway epithelia
Source: bioRxiv. 2025 Aug 28:2025.08.28.671923. Preprint. [Version 1] doi: 10.1101/2025.08.28.671923 (PMC12407901; doi:10.1101/2025.08.28.671923)
Supplement: Supplement 2 [file media-2.zip › Supplementary Data for Figures (FINAL)/Supplementary Data (Figure 4h).xlsx]

## Sheet: Figure 4h - ASL pH Primary Cell
		ASL pH
		Vehicle	AmB 2 µM	AmB 50 µM	AmB-AA 2 µM	AmB-AA 50 µM	C2'epiAmB-AA 2 µM	C2'epiAmB-AA 50 µM
		6.84996	7.00656	6.84588	6.9093	6.98521	7.28783	7.33173
		6.79532	6.97056		6.98424	6.98279	7.05496	7.31121
